# Supplementary material for: Exercise Metabolome: Insights for Health and Performance
Source: Metabolites. 2023 May 26;13(6):694. doi: 10.3390/metabo13060694 (PMC10305288; doi:10.3390/metabo13060694)
Supplement: Supplementary file 1 [file metabolites-13-00694-s001.zip]

Archive with 1 entries (1 files):
- metabolites-2344817-supplementary.pdf
